# Supplementary material for: ESS: A Tool for Genome-Scale Quantification of Essentiality Score for Reaction/Genes in Constraint-Based Modeling
Source: Front Physiol. 2018 Sep 28;9:1355. doi: 10.3389/fphys.2018.01355 (PMC6173058; doi:10.3389/fphys.2018.01355)
Supplement: Table S1 — The contraints for exchange reactions to simulate the input from RPMI medium. [file Table_1.XLSX]

## Sheet: Sheet1
HMR rxns	Eqns	LB	UB
HMR_9034	=> glucose[s]	0	11.1012
HMR_9035	=> linoleate[s]	0	0.1
HMR_9036	=> linolenate[s]	0	0.1
HMR_9038	<=> histidine[s]	-1000	0.0966806
HMR_9039	<=> isoleucine[s]	-1000	0.381185
HMR_9040	<=> leucine[s]	-1000	0.381185
HMR_9041	<=> lysine[s]	-1000	0.218998
HMR_9042	<=> methionine[s]	-1000	0.100529
HMR_9043	<=> phenylalanine[s]	-1000	0.0908045
HMR_9044	<=> threonine[s]	-1000	0.167898
HMR_9045	<=> tryptophan[s]	-1000	0.0244822
HMR_9046	<=> valine[s]	-1000	0.170721
HMR_9047	H2O[s] <=>	-1000	1000
HMR_9048	=> O2[s]	0	1000
HMR_9058	CO2[s] =>	0	1000
HMR_9061	<=> alanine[s]	-1000	1.99982
HMR_9062	<=> asparagine[s]	-1000	0.378444
HMR_9063	<=> glutamine[s]	-1000	1.99982
HMR_9064	<=> tyrosine[s]	-1000	1.99982
HMR_9065	<=> cysteine[s]	-1000	0.128048
HMR_9066	<=> arginine[s]	-1000	0.20816
HMR_9067	<=> glycine[s]	-1000	1.14811
HMR_9068	<=> proline[s]	-1000	0.133209
HMR_9069	<=> serine[s]	-1000	0.282808
HMR_9070	<=> aspartate[s]	-1000	0.28547
HMR_9071	<=> glutamate[s]	-1000	0.150263
HMR_9072	<=> Pi[s]	-1000	0.135934
HMR_9074	<=> sulfate[s]	-1000	1000
HMR_9077	<=> Na+[s]	-1000	1000
HMR_9079	<=> H+[x]	-1000	1000
HMR_9081	<=> K+[s]	-1000	1000
HMR_9082	<=> Ca2+[s]	-1000	1000
HMR_9083	<=> choline[s]	-1000	0.0214869
HMR_9084	<=> ethanolamine[s]	0	0.1
HMR_9109	<=> biotin[s]	-1000	0.000818632
HMR_9143	<=> riboflavin[s]	-1000	0.000531406
HMR_9144	<=> pyridoxine[s]	-1000	0.0484496
HMR_9145	<=> pantothenate[s]	-1000	0.00104923
HMR_9146	<=> folate[s]	-1000	0.00226552
HMR_9150	<=> chloride[s]	-1000	1000
HMR_9159	<=> thiamin[s]	-1000	0.00296498
HMR_9361	<=> inositol[s]	-1000	0.194272
HMR_9378	<=> nicotinamide[s]	-1000	0.0818867
HMR_9167	<=> lipoic acid[s]	0	0
HMR_9423	<=> thymidine[s]	0	0
HMR_9358	<=> hypoxanthine[s]	0	0
HMR_9076	Fe2+[x] <=> Fe2+[s]	-1000	0
HMR_9033	NEFA blood pool in[x] <=> NEFA blood pool in[s]	0	0

## Sheet: Sheet2
HMR_9084	<=> ethanolamine[s]
HMR_9035	=> linoleate[s]
HMR_9036	=> linolenate[s]
