# Supplementary material for: ESS: A Tool for Genome-Scale Quantification of Essentiality Score for Reaction/Genes in Constraint-Based Modeling
Source: Front Physiol. 2018 Sep 28;9:1355. doi: 10.3389/fphys.2018.01355 (PMC6173058; doi:10.3389/fphys.2018.01355)
Supplement: Table S2 — EScores and BCs for E. coli core model. [file Table_2.XLSX]

## Sheet: Sheet1
Reactions	EScores	BCs
ACALD	0.0257064	0.0321441
ACALDt	0	0
ACKr	0	0.000767
ACONTa	1	0.00446051
ACONTb	1	0.0208511
ACt2r	0	0.00278514
ADK1	0.00443213	6.18e-05
AKGDH	0	0.00233307
AKGt2r	0	0.000136
ALCD2x	0.0250416	0.000474
ATPM	0	0.00401319
ATPS4r	0.00509695	0.103587
BIOMASS_Ecoli_core_w_GAM	1	0.155694
CO2t	0.0514127	0
CS	1	0.0116453
CYTBD	0.0590582	0.189877
D_LACt2	0.000221607	0.000228
ENO	1	0.00721257
ETOHt2r	0.0250416	0.000228
EX_ac_e	0	0
EX_acald_e	0	0
EX_akg_e	0	0
EX_co2_e	0.0514127	0
EX_etoh_e	0.0250416	0
EX_for_e	0.0476454	0
EX_fru_e	0	0
EX_fum_e	0	0
EX_glc__D_e	1	0
EX_gln__L_e	0	0
EX_glu__L_e	0	0
EX_h_e	1	0
EX_h2o_e	0.10615	0
EX_lac__D_e	0.000221607	0
EX_mal__L_e	0	0
EX_nh4_e	1	0
EX_o2_e	0.0590582	0
EX_pi_e	1	0
EX_pyr_e	0	0
EX_succ_e	0.00376731	0
FBA	0.181607	0.005591
FBP	0	0.00286217
FORt2	0	6.25e-05
FORt	0.0476454	0
FRD7	0.00376731	0.00145174
FRUpts2	0	0.000586
FUM	0.0156233	0.0125359
FUMt2_2	0	0.000351
G6PDH2r	0.0844321	0.00471055
GAPD	1	0.0804691
GLCpts	1	0.0135454
GLNS	1	0.0200935
GLNabc	0	0.00410328
GLUDy	0.0105263	0.0340068
GLUN	0	0.000689
GLUSy	0.0105263	0.0395392
GLUt2r	0	0.000487
GND	0.0844321	0.0219176
H2Ot	0.10615	0.00286122
ICDHyr	1	0.00394088
ICL	0.011856	0.00117355
LDH_D	0.000221607	0.00104146
MALS	0.011856	0.0150864
MALt2_2	0	0.000415
MDH	0.0169529	0.00434149
ME1	0	0.00273488
ME2	0	0.00505228
NADH16	0.0832133	0.179658
NADTRHD	0.0423269	0.00614814
NH4t	1	0
O2t	0.0590582	0
PDH	0.0322438	0.0084436
PFK	0.181607	0.0241616
PFL	0.0476454	0.00344451
PGI	0.162548	0.00029
PGK	1	0.014464
PGL	0.0844321	0.00392419
PGM	1	0.000442
PIt2r	1	0.00491636
PPC	0.108809	0.0355214
PPCK	0.00132964	0.0127906
PPS	0.00443213	0.0358326
PTAr	0	0.00596942
PYK	0.00487535	0.0876356
PYRt2	0	0.000536
RPE	0.106371	0.0269661
RPI	1	0
SUCCt2_2	0	0.000557
SUCCt3	0.00376731	0.0176048
SUCDi	0.011856	0.00348449
SUCOAS	0	0.00996432
TALA	0.0958449	0.00218919
THD2	0	0.021949
TKT1	0.0958449	0.0152408
TKT2	0.106371	0.0193256
TPI	0.181607	0.00239281
