# Supplementary material for: ESS: A Tool for Genome-Scale Quantification of Essentiality Score for Reaction/Genes in Constraint-Based Modeling
Source: Front Physiol. 2018 Sep 28;9:1355. doi: 10.3389/fphys.2018.01355 (PMC6173058; doi:10.3389/fphys.2018.01355)
Supplement: Table S3 — CERES, EScores and all other topological parameters calculated for cell line specific GEMs. [file Table_3.XLSX]

## Sheet: IPC298
Genes	CERES	Essentiality	Betweenness	Clossness	Eccenticity	Degree
ENSG00000001630	0.0786726	1	0.0146434	0.232332	11	50
ENSG00000005469	0.0796003	5.99174e-07	0.000484	0.250742	15	221
ENSG00000035687	-0.22905	0.000547345	0.00451192	0.253521	16	30
ENSG00000048392	0.116002	5.99174e-07	0.013715	0.285714	15	357
ENSG00000049239	-0.187273	1.19835e-06	0.000391	1	1	2
ENSG00000052802	0.193112	0.000547345	0.00158092	0.129925	15	43
ENSG00000057252	-0.057639	1	0.00233559	0.166515	17	3641
ENSG00000060971	-0.0206341	0.00109769	0.00131434	0.255468	14	251
ENSG00000060982	0.0310364	0.000547345	0.00253291	0.258292	16	261
ENSG00000067064	0.217783	1	0	0.11187	13	3
ENSG00000067225	-0.829979	5.99174e-07	0.0518323	0.29241	16	517
ENSG00000075239	0.185477	2.99587e-06	0.001066	0.235622	14	16
ENSG00000075415	-0.745281	1.19835e-06	0	0	0	0
ENSG00000076555	0.0196476	1	0.00277705	0.219424	15	598
ENSG00000078070	-0.0232255	5.99174e-07	0	0.171929	16	1
ENSG00000079459	0.0592571	1	0.0155743	0.143454	11	5
ENSG00000079739	-0.0542347	0.000547345	0.00285288	0.199927	18	37
ENSG00000083123	-0.218216	0.000547345	0.000808	0.200365	16	14
ENSG00000084754	0.0992993	3.59504e-06	0.0254726	0.282045	14	1331
ENSG00000084774	-0.569767	1	0.000988	0.261429	17	82
ENSG00000087008	-0.104427	1.19835e-06	0.00321855	0.182909	16	82
ENSG00000087157	-0.999511	1	0	0	0	5
ENSG00000088766	-0.652722	1	0	0	0	2
ENSG00000090054	-0.414385	0.000547345	0.00103469	0.15548	18	74
ENSG00000091483	-0.54468	1	0.00481016	0.263625	16	65
ENSG00000093217	0.00108257	0.000548544	0	0.163302	18	1
ENSG00000095321	-0.150345	1	0.0404636	0.296196	14	22398
ENSG00000099194	-1.08841	0.000547345	0	0.235622	15	150
ENSG00000099797	-0.18386	1	0.0021212	0.24021	15	454
ENSG00000100288	-0.0548639	0.000547345	0.000213	0.17423	19	14
ENSG00000100354	-0.191962	0.000547345	0	0.211642	16	8
ENSG00000100596	-0.340292	0.000547345	0.00103469	0.15548	18	74
ENSG00000100714	-0.206375	1	0.00627537	0.20827	17	54
ENSG00000100997	-0.0454791	0.00055094	0.000295	0.149449	18	18
ENSG00000101290	-0.375013	0.000547345	0.00778594	0.243837	16	63
ENSG00000102967	-0.323814	1	1.3e-05	0.212585	16	42
ENSG00000103502	-1.29994	1	0.00612568	0.218987	18	31
ENSG00000104267	-0.0299231	0.000547345	0	0	0	0
ENSG00000104549	-0.019647	1	0.0155984	0.1672	11	2
ENSG00000104812	0.0534285	5.99174e-07	0.00155805	0.249545	16	37
ENSG00000105220	-0.13643	1.79752e-06	0.00560538	0.229996	17	80
ENSG00000105655	-0.164702	5.99174e-07	0.00479121	0.200365	18	29
ENSG00000106348	-0.0766454	0.000547345	1.16e-05	0.230575	18	12
ENSG00000107159	0.0387751	0.000547345	0	0	0	0
ENSG00000109929	0.022047	1	0.000779	0.161068	14	5
ENSG00000110090	-0.0451655	0.000547345	0.0230164	0.279674	14	22416
ENSG00000110721	-0.250141	0.000547345	0.000213	0.17423	19	14
ENSG00000110921	-1.14111	1	0.0154293	0.0916681	15	2
ENSG00000111640	-1.19354	5.99174e-07	0.00287844	0.207405	17	18
ENSG00000111666	0.0584253	0.000547345	0.0031803	0.242277	17	29
ENSG00000111669	-0.772453	0.000547345	3.52e-06	0.205042	17	10
ENSG00000111716	0.107969	0.000548544	0.00134716	0.221863	16	169
ENSG00000112972	-0.746826	0.00164683	0.0182959	0.208984	13	355
ENSG00000113161	-0.680349	1	0.0154051	0.0840413	16	2
ENSG00000113790	0.172947	0.00109769	0.000298	0.182544	16	87
ENSG00000114491	-0.692912	1	3.09e-05	0.222357	18	6
ENSG00000115159	0.0534128	0.000547345	0.0086287	0.246299	15	346
ENSG00000116133	0.00112331	1	0.0102693	0.212051	12	16
ENSG00000116906	-0.0863928	1	0	0	0	3
ENSG00000117054	-0.0253967	3.59504e-06	0.062237	0.297884	14	452
ENSG00000117448	-0.0138042	1	0.00171774	0.232529	16	26
ENSG00000119537	-0.431417	1	0.00289771	0.183981	17	8
ENSG00000119927	0.0125121	0.000547345	0.00544187	0.212051	16	619
ENSG00000119938	0.0791019	5.99174e-07	0.000488	0.248192	16	17
ENSG00000120437	0.0655384	5.99174e-07	0.00163978	0.226159	14	13
ENSG00000121691	-0.0404825	0.00109769	0	0.22002	15	2
ENSG00000125772	0.0312735	3.59504e-06	0.00338487	0.226579	16	255
ENSG00000127884	0.0530424	3.59504e-06	0.00225168	0.254697	14	386
ENSG00000128050	-0.45335	1	0	0	0	12
ENSG00000128059	-0.391125	1	0.00459031	0.249886	17	76
ENSG00000128928	0.0083802	5.99174e-07	0.00284903	0.242813	15	116
ENSG00000130313	-0.131664	1.19835e-06	0.000391	1	1	2
ENSG00000131844	-0.0899909	5.99174e-07	0	0.171929	16	1
ENSG00000132196	0.297007	1	0.00401287	0.175371	13	12
ENSG00000133835	-0.288825	0.00109769	0.00398137	0.223171	15	63
ENSG00000134255	-0.180109	0.00055094	0.00509471	0.242867	17	72
ENSG00000134326	-0.0484838	1	2.76e-05	0.240684	16	13
ENSG00000134824	-0.0426009	5.99174e-07	6.32e-06	0.235875	15	108
ENSG00000138018	-0.147831	3.59504e-06	0.0034401	0.24201	17	43
ENSG00000138030	-0.0537423	0.000548544	0.000805	0.194996	17	3
ENSG00000138363	-0.435145	1	0.00511019	0.250399	17	22
ENSG00000140263	0.0324094	1.79752e-06	0.00130447	0.225323	16	15
ENSG00000142657	-1.0556	0.00109829	0	0	0	2
ENSG00000143153	0.0504498	5.99174e-07	0.00204919	0.210425	18	20
ENSG00000143554	0.0803288	5.99174e-07	0.00212755	0.235875	16	164
ENSG00000143753	0.208432	1	0.000534	0.219688	17	24
ENSG00000143774	-1.22071	1	0.00176184	0.249829	16	52
ENSG00000143815	0.101293	0.000547345	0.00155418	0.115058	16	6
ENSG00000144136	-0.209834	0.000547345	0	0	0	0
ENSG00000145284	-0.0913137	0.000547345	0	0.235622	15	150
ENSG00000148090	0.0719974	0.000547345	0.00160979	0.207437	15	3
ENSG00000149084	-0.813341	1	0.00397528	0.2372	17	232
ENSG00000149485	-0.019248	5.99174e-07	6.32e-06	0.235875	15	108
ENSG00000149809	-0.0176924	0.000547345	0.00155418	0.115058	16	6
ENSG00000149925	-1.09798	0.00109589	0.0100967	0.24201	16	45
ENSG00000151229	0.18703	5.99174e-07	0.00449119	0.199202	17	11
ENSG00000152642	0.00815408	0.00164503	0.000199	0.175427	17	122
ENSG00000152904	-1.37965	0.000547345	0.00737371	0.125773	12	8
ENSG00000153574	-0.551432	0.00383322	4.5e-07	0.171509	18	7
ENSG00000156471	-0.136556	1	0.00474642	0.239686	16	95
ENSG00000158669	0.02614	0.000547345	0.00544187	0.212051	16	619
ENSG00000158865	-0.0819042	5.99174e-07	0.00604594	0.248698	16	24
ENSG00000159131	-0.274436	1	0.00138031	0.216611	17	81
ENSG00000160190	0.0504561	0.000547945	0.000123	0.175259	17	10
ENSG00000160285	0.0180943	1	0.0156226	0.200365	11	3
ENSG00000160752	-1.04192	0.000547345	0.00737371	0.125773	12	8
ENSG00000161217	-0.742807	1	0.00224657	0.195617	18	22
ENSG00000161533	-0.112956	1.19835e-06	0.00321855	0.182909	16	82
ENSG00000162368	-0.711783	1	0.0645981	0.295638	16	2147
ENSG00000163344	-0.983432	1	0.0154534	0.100817	14	2
ENSG00000163399	-1.11706	5.99174e-07	0.00204919	0.210425	18	40
ENSG00000163624	-0.129359	0.000547345	0.00778594	0.243837	16	63
ENSG00000163655	-0.831786	1	0.0134075	0.271245	17	119
ENSG00000163931	-0.221266	0.00164264	0.00242621	0.23014	17	33
ENSG00000164023	-0.0309539	0.000547345	0.00136803	0.196739	18	47
ENSG00000164687	-0.284621	5.99174e-07	0.00212755	0.235875	16	150
ENSG00000167114	0.00759728	5.99174e-07	0.00212755	0.235875	16	164
ENSG00000167325	-1.23837	5.99174e-07	0.013715	0.285714	15	357
ENSG00000167508	-1.05787	1	0.0154776	0.111995	13	6
ENSG00000168393	-1.314	1	0.00109289	0.257203	16	139
ENSG00000168575	-0.0212206	0.000547345	0	0	0	0
ENSG00000169169	0.0032847	0.000547345	0.0230164	0.279674	14	22416
ENSG00000169299	0.158871	0.000547345	0.00422164	0.206897	17	39
ENSG00000169710	-0.710905	1	0.0122962	0.22477	16	382
ENSG00000169764	-0.165051	0.000547345	0.0122564	0.21242	17	25
ENSG00000170271	0.138333	0.000547345	0.00158092	0.129925	15	43
ENSG00000171793	-0.802235	0.000547345	0.017036	0.282917	16	199
ENSG00000171848	-1.31357	5.99174e-07	0.013715	0.285714	15	357
ENSG00000172893	-0.0257132	1	0.000803	0.191924	13	12
ENSG00000173281	0.0627061	5.99174e-07	0.000488	0.248192	16	17
ENSG00000174990	-0.180359	5.99174e-07	0	0	0	0
ENSG00000175066	-0.00702789	5.99174e-07	0.00091	0.175399	17	129
ENSG00000176890	-0.99107	1	0.00485615	0.241903	16	17
ENSG00000176974	-0.13138	1	0.00573961	0.258901	16	150
ENSG00000177156	0.0323418	0.00164264	0.00154291	0.233518	17	28
ENSG00000177646	-0.635883	3.59504e-06	0.0153488	0.285121	14	408
ENSG00000178035	-0.487024	0.000547345	1.16e-05	0.230575	18	12
ENSG00000178537	-0.0926204	1.79752e-06	0.00292069	0.267088	15	30765
ENSG00000178700	-0.546878	0.000547345	0.000663	0.23145	15	21
ENSG00000178921	-0.52703	1	0.0009	0.249886	17	70
ENSG00000183048	-0.364102	1.19835e-06	0.0225613	0.268394	15	492
ENSG00000184470	0.00545177	5.99174e-07	0.00263488	0.271379	16	121
ENSG00000185000	0.062322	1	0	0.17335	18	37
ENSG00000185100	-0.110619	0.000547345	0.00451192	0.253521	16	30
ENSG00000185813	-0.262621	0.00328527	0.00285739	0.195617	18	19
ENSG00000196177	-0.0558422	0.00273972	0.00979456	0.248416	15	123
ENSG00000197119	-0.0224099	1.79752e-06	0.00292069	0.267088	15	30533
ENSG00000197208	-0.00634311	5.99174e-07	0.00292069	0.267088	15	28138
ENSG00000197375	0.00451136	1	0.0565701	0.288947	15	25976
ENSG00000197713	-0.671174	5.99174e-06	0	0	0	0
ENSG00000198431	-0.447306	5.99174e-07	0.00263488	0.271379	16	121
ENSG00000198805	0.102619	5.99174e-07	0.00848072	0.220571	17	107
ENSG00000198964	0.0605078	0.000547345	0.00136803	0.196739	18	47
ENSG00000213930	0.0394146	0.000547345	0.0176597	0.216227	17	48
ENSG00000221968	-0.122625	5.99174e-07	6.32e-06	0.235875	15	108
ENSG00000225697	0.0537002	0.000548544	0.0115198	0.230382	16	139
ENSG00000228716	-0.916947	0.000547345	0.000663	0.23145	15	21
ENSG00000239900	-0.706628	0.000547345	0	0.211642	16	8
ENSG00000241878	0.0691233	1	0.000228	0.22454	17	29
ENSG00000101323	-0.0280766	5.99174e-07	0.000531	0.186735	17	8
ENSG00000116882	-0.298214	5.99174e-07	0.000531	0.186735	17	8

## Sheet: NCIH1299
Genes	CERES	Essentiality	Betweenness	Clossness	Eccenticity	Degree
ENSG00000001630	-0.0297591	1	0.00998986	0.240779	11	50
ENSG00000005469	0.0421507	5.50534e-07	0.000409	0.251679	15	221
ENSG00000035687	-0.0332699	0.000524659	0.00405667	0.252444	16	30
ENSG00000038274	0.0389376	5.50534e-07	0.000765	0.209068	17	64
ENSG00000048392	0.0164499	5.50534e-07	0.0115683	0.285574	15	325
ENSG00000049239	-0.0663344	1.10107e-06	0.000377	1	1	2
ENSG00000052802	0.172281	1	0.00306787	0.137433	15	27
ENSG00000057252	-0.145168	1	0.000752	0.172685	17	3641
ENSG00000059573	-0.12356	5.50534e-07	0.000343	0.165503	17	22
ENSG00000060971	-0.0291594	0.0026266	0.00168142	0.237094	14	245
ENSG00000062282	-0.0234003	0.000524659	0	0.177323	18	46
ENSG00000063176	-0.186163	0.000524659	0.000721	0.19887	17	35
ENSG00000065154	-0.172297	5.50534e-07	0.000584	0.220619	16	34
ENSG00000067064	0.0521221	1	0	0.114314	13	3
ENSG00000067225	-0.73901	5.50534e-07	0.0445268	0.296656	16	497
ENSG00000074410	-0.0635697	5.50534e-07	0	0	0	0
ENSG00000074416	0.0518753	5.50534e-07	0.000174	0.150226	18	24
ENSG00000075239	0.0981452	2.20214e-06	0.00108648	0.236227	14	15
ENSG00000075415	-0.599245	1.10107e-06	0	0	0	0
ENSG00000076555	0.0212521	1	0.00321259	0.226467	15	715
ENSG00000078070	0.0466224	5.50534e-07	0	0.17288	16	1
ENSG00000079459	0.0986508	1	0.0143554	0.147537	11	5
ENSG00000079739	-0.0773278	0.000524659	0.00269763	0.202122	18	37
ENSG00000083123	-0.0218815	0.000526311	0.000956	0.201212	16	26
ENSG00000084754	0.0359337	2.75267e-06	0.021684	0.283691	14	1280
ENSG00000084774	-0.0928752	1	0.000809	0.262421	17	84
ENSG00000087008	0.0688455	2.75267e-06	0.000935	0.185032	16	81
ENSG00000087157	-0.911362	1	0	0	0	3
ENSG00000088766	-0.714023	1	0	0	0	1
ENSG00000090054	-0.160705	0.000524659	0.00109949	0.156204	18	74
ENSG00000091483	-0.278243	1	0.00349059	0.266881	16	62
ENSG00000093217	0.112934	0.00052576	0	0.16436	18	1
ENSG00000095321	-0.0928793	1	0.0369742	0.299794	14	22523
ENSG00000099194	-1.01328	0.000524659	0	0.24053	15	180
ENSG00000099797	-0.201352	1	0.00199309	0.245251	15	542
ENSG00000100288	0.0129258	3.85374e-06	0.000208	0.177323	18	14
ENSG00000100354	-0.0235495	0.000524659	0	0.212782	16	8
ENSG00000100596	-0.104571	0.000524659	0.00109949	0.156204	18	74
ENSG00000100714	-0.228732	1	0.00259995	0.208955	17	55
ENSG00000100997	-0.0651533	5.50534e-07	0.000174	0.150226	18	24
ENSG00000101290	-0.305063	1	0.0116521	0.243198	16	63
ENSG00000101323	0.0332022	5.50534e-07	0.000402	0.192959	17	9
ENSG00000102743	-0.00504444	5.50534e-07	0.00201907	0.247814	16	589
ENSG00000102967	-0.345656	1	1.61e-05	0.214115	16	50
ENSG00000103502	-1.0331	1	0.00562194	0.223161	18	35
ENSG00000104267	0.0163173	5.50534e-07	0	0	0	0
ENSG00000104549	-0.0998945	1	0.014385	0.172788	11	2
ENSG00000104763	0.0272302	0.000524659	0	0.184914	17	10
ENSG00000104812	-0.0700726	5.50534e-07	0.00202875	0.24845	16	36
ENSG00000105220	-0.472017	1.6516e-06	0.00583607	0.230922	17	82
ENSG00000105552	-0.0151897	0.000526311	0.00064	0.221165	16	93
ENSG00000105655	-0.169068	0.000524659	0.00502245	0.199417	18	32
ENSG00000106348	-0.220778	0.000524659	8.98e-06	0.232261	18	13
ENSG00000109929	0.1098	1	0.000752	0.185564	13	5
ENSG00000110090	-0.0766342	0.000524659	0.019057	0.283207	14	22660
ENSG00000110721	-0.15659	3.85374e-06	0.000208	0.177323	18	14
ENSG00000110921	-1.03425	1	0.0141776	0.0932884	15	2
ENSG00000111640	-0.875079	5.50534e-07	0.00347451	0.209106	17	19
ENSG00000111666	-0.0148493	4.40427e-06	0.00273731	0.243861	17	31
ENSG00000111669	-0.679996	0.000524659	3.94e-06	0.206688	17	10
ENSG00000111716	0.0783433	0.00052576	0.00129359	0.23019	16	170
ENSG00000112972	-0.913256	0.00210359	0.0161752	0.210241	13	356
ENSG00000113161	-0.646834	1	0.0141479	0.0853972	16	2
ENSG00000113790	0.104751	0.0026266	0.00151794	0.202298	15	183
ENSG00000114491	-0.165023	1	2.32e-05	0.224758	18	7
ENSG00000115159	-0.103428	0.000524659	0.00711024	0.246082	15	462
ENSG00000116133	0.0705374	1	0.00976315	0.233099	12	15
ENSG00000116761	-0.0442212	2.20214e-06	0.000769	0.277791	16	139
ENSG00000116882	-0.133389	5.50534e-07	0.000402	0.192959	17	9
ENSG00000116906	-0.00791381	1	0	0	0	3
ENSG00000116984	-0.0655531	1.10107e-06	0.000882	0.245458	16	50
ENSG00000117054	-0.140849	2.75267e-06	0.0566386	0.297491	14	435
ENSG00000117448	-0.0914381	1	0.000418	0.232679	16	26
ENSG00000119537	-0.436563	1	0.00301124	0.185002	17	8
ENSG00000119927	-0.084391	5.50534e-07	0.0037656	0.21376	16	618
ENSG00000119938	-0.0428494	5.50534e-07	0.000485	0.247181	16	17
ENSG00000120437	0.115773	5.50534e-07	0.00196908	0.232679	14	16
ENSG00000121691	-0.135521	0.0026266	0	0	0	0
ENSG00000127884	0.0936138	2.75267e-06	0.00275995	0.255497	14	367
ENSG00000128050	-0.546013	1	0	0	0	10
ENSG00000128059	-0.422507	1	0.00418159	0.251298	17	77
ENSG00000128928	-0.0742	5.50534e-07	0.00245296	0.242842	15	116
ENSG00000130313	-0.24932	1.10107e-06	0.000377	1	1	2
ENSG00000131844	0.00280237	5.50534e-07	0	0.17288	16	1
ENSG00000132196	0.251979	1	0.00312714	0.189405	13	10
ENSG00000133027	-0.0160692	0.000526861	0.00253327	0.234416	17	47
ENSG00000134255	-0.110846	8.80855e-06	0.00432915	0.244426	17	76
ENSG00000134326	-0.118207	1	2.75e-05	0.242791	16	14
ENSG00000134824	-0.0992889	5.50534e-07	7.57e-06	0.240829	15	132
ENSG00000138018	-0.114765	4.95481e-06	0.00302411	0.243657	17	45
ENSG00000138030	-0.0475229	0.00052576	0.000783	0.196519	17	3
ENSG00000138363	-0.572207	1	0.00338189	0.251842	17	23
ENSG00000138678	-0.0762571	5.50534e-07	0.0037656	0.21376	16	618
ENSG00000139410	0.0444722	3.3032e-06	0.00207376	0.263134	16	247
ENSG00000140263	0.0690512	1.6516e-06	0.00131359	0.224889	16	15
ENSG00000142657	-0.862095	0.00105262	0	0	0	2
ENSG00000143153	-0.0819899	5.50534e-07	0.002066	0.211234	18	20
ENSG00000143753	0.0888731	1	0.000493	0.217929	17	24
ENSG00000143774	-1.29874	1	0.00155946	0.250972	16	55
ENSG00000143815	-0.0107863	0.000524659	0.0011268	0.120891	16	4
ENSG00000144136	-0.26624	0.000524659	0	0	0	0
ENSG00000145284	-0.224302	0.000524659	0	0.24053	15	180
ENSG00000148090	0.0112612	0.000524659	0.0015666	0.208835	15	3
ENSG00000149084	-0.573664	1	0.00378736	0.237774	17	288
ENSG00000149485	0.0242454	5.50534e-07	7.57e-06	0.240829	15	132
ENSG00000149809	-0.177269	0.000524659	0.0011268	0.120891	16	4
ENSG00000149925	-1.29502	0.00105042	0.00921654	0.244374	16	51
ENSG00000151229	-0.0205231	0.000524659	0	0	0	9
ENSG00000152642	0.0213427	0.00315126	0.000189	0.176462	17	180
ENSG00000152904	-1.17266	0.000524659	0.00677222	0.128882	12	8
ENSG00000153574	-0.395757	0.00367426	4.81e-06	0.172608	18	8
ENSG00000156471	-0.470498	0.00367426	0.00430362	0.24063	16	98
ENSG00000158669	0.0120105	5.50534e-07	0.0037656	0.21376	16	618
ENSG00000159131	-0.188288	1	0.000608	0.219039	17	82
ENSG00000159423	-0.0696057	1.6516e-06	0.000782	0.198294	16	12
ENSG00000160200	0.0227295	2.20214e-06	0.000764	0.259201	16	202
ENSG00000160285	0.109572	1	0.0144146	0.208468	11	3
ENSG00000160752	-0.51026	0.000524659	0.00677222	0.128882	12	8
ENSG00000161217	-0.669045	0.00367702	0.00180773	0.196616	18	19
ENSG00000161533	-0.2027	2.75267e-06	0.000935	0.185032	16	81
ENSG00000162368	-0.687734	1	0.0561392	0.294103	16	1872
ENSG00000163344	-1.01442	1	0.0142072	0.102786	14	2
ENSG00000163399	-0.866639	5.50534e-07	0.002066	0.211234	18	40
ENSG00000163655	-0.628602	1	0.0142445	0.272898	17	139
ENSG00000163686	0.052321	5.50534e-07	0.000174	0.150226	18	24
ENSG00000163931	-0.417682	0.00157453	0.00262673	0.231428	17	35
ENSG00000164023	-0.0894157	0.000524659	0.00100168	0.199382	18	46
ENSG00000165029	0.0157973	0.000524659	0.0335772	0.268422	16	3839
ENSG00000166224	-0.0850244	1	0.00161808	0.19887	17	15
ENSG00000167325	-1.29843	5.50534e-07	0.0115683	0.285574	15	325
ENSG00000167508	-0.840499	1	0.0142368	0.114438	13	6
ENSG00000168393	-1.38832	1	0.000824	0.257307	16	142
ENSG00000168575	-0.0807657	0.000524659	0	0	0	0
ENSG00000168906	-0.751542	5.50534e-07	0.000765	0.209068	17	64
ENSG00000169299	0.0674322	0.000524659	0.00401936	0.208505	17	39
ENSG00000169710	-0.0992781	1	0.0209364	0.249624	16	419
ENSG00000169764	-0.0929175	0.000524659	0.00831627	0.211234	17	23
ENSG00000171793	-0.76645	0.000524659	0.0170536	0.28383	16	217
ENSG00000171848	-1.46244	5.50534e-07	0.0115683	0.285574	15	325
ENSG00000172893	0.0397974	1	0.000782	0.227754	12	11
ENSG00000173281	0.106329	5.50534e-07	0.000485	0.247181	16	17
ENSG00000174915	0.0691919	0.000524659	0.00318651	0.22299	17	95
ENSG00000175066	-0.0226856	0.000524659	0.00153017	0.176488	17	194
ENSG00000176170	-0.0412242	0.000524659	0.000721	0.19887	17	35
ENSG00000176890	-0.484991	1	0.00406509	0.243198	16	18
ENSG00000176974	-0.154351	0.000524659	0.0043317	0.262362	16	150
ENSG00000177000	0.0392398	1.10107e-06	0.000415	0.209823	17	4
ENSG00000177076	0.00325708	0.000524659	0	0.184914	17	10
ENSG00000177156	0.0164868	0.00157453	0.00139812	0.23489	17	29
ENSG00000177646	-0.109344	2.75267e-06	0.013147	0.285013	14	388
ENSG00000178035	-0.63921	0.000524659	8.98e-06	0.232261	18	13
ENSG00000178537	-0.141206	3.3032e-06	0.00271879	0.268857	15	30893
ENSG00000178700	-0.33605	0.000524659	0.00069	0.234085	15	28
ENSG00000178921	-0.376082	1	0.000416	0.251298	17	71
ENSG00000183048	-0.323902	1.10107e-06	0.0192701	0.270233	15	504
ENSG00000184470	-0.146476	5.50534e-07	0.0023541	0.276864	16	122
ENSG00000185000	0.022097	0.000524659	0	0.177323	18	46
ENSG00000185100	-0.0431538	0.000524659	0.00405667	0.252444	16	30
ENSG00000185813	-0.106908	0.00419947	0.0023484	0.196616	18	18
ENSG00000196177	-0.142197	0.00210139	0.00952557	0.249303	15	136
ENSG00000197119	-0.0570422	3.3032e-06	0.00271879	0.268857	15	30661
ENSG00000197208	-0.00550909	5.50534e-07	0.00271879	0.268857	15	28254
ENSG00000197375	-0.0990901	1	0.0518125	0.291374	15	26056
ENSG00000197713	-0.694211	5.50534e-06	0	0	0	0
ENSG00000198431	-0.556092	5.50534e-07	0.0023541	0.276864	16	122
ENSG00000198805	0.0254143	5.50534e-07	0.00918424	0.235461	17	131
ENSG00000198964	-0.044348	0.000524659	0.00100168	0.199382	18	46
ENSG00000205560	-0.144381	0.000524659	0.019057	0.283207	14	22660
ENSG00000213930	0.0274659	0.000524659	0.014813	0.214986	17	48
ENSG00000221968	0.0521354	5.50534e-07	7.57e-06	0.240829	15	132
ENSG00000225697	-0.0594442	0.00052576	0.0108036	0.239242	16	141
ENSG00000228716	-0.662012	0.000524659	0.00069	0.234085	15	28
ENSG00000239900	-0.780735	0.000524659	0	0.212782	16	8
ENSG00000241878	-0.084669	0.00314961	0.00024	0.225412	17	32
