# Supplementary material for: ESS: A Tool for Genome-Scale Quantification of Essentiality Score for Reaction/Genes in Constraint-Based Modeling
Source: Front Physiol. 2018 Sep 28;9:1355. doi: 10.3389/fphys.2018.01355 (PMC6173058; doi:10.3389/fphys.2018.01355)
Supplement: Table S4 — The full results of level 3 ESS for wild-type and mutant E. coli core model. [file Table_4.XLSX]

## Sheet: Sheet1
Reactions	ReactionNames	Subsystems	wildtypeES	mutantES	deltaES
ACALD	Acetaldehyde dehydrogenase (acetylating)	Pyruvate Metabolism	0.0257064	0.0421005	0.0163941
NADH16	NADH dehydrogenase (ubiquinone-8 & 3 protons)	Oxidative Phosphorylation	0.0832133	0.0934812	0.0102679
CYTBD	Cytochrome oxidase bd (ubiquinol-8: 2 protons)	Oxidative Phosphorylation	0.0590582	0.0645088	0.00545066
EX_o2_e	O2 exchange	Extracellular exchange	0.0590582	0.0645088	0.00545066
O2t	O2 transport diffusion	Transport, Extracellular	0.0590582	0.0645088	0.00545066
EX_for_e	Formate exchange	Extracellular exchange	0.0476454	0.050928	0.00328259
FORt	Formate transport via diffusion	Transport, Extracellular	0.0476454	0.050928	0.00328259
PFL	Pyruvate formate lyase	Pyruvate Metabolism	0.0476454	0.050928	0.00328259
ALCD2x	Alcohol dehydrogenase (ethanol)	Pyruvate Metabolism	0.0250416	0.0278407	0.0027991
ETOHt2r	Ethanol reversible transport via proton symport	Transport, Extracellular	0.0250416	0.0278407	0.0027991
EX_etoh_e	Ethanol exchange	Extracellular exchange	0.0250416	0.0278407	0.0027991
FBA	Fructose-bisphosphate aldolase	Glycolysis/Gluconeogenesis	0.181607	0.183567	0.00196058
PFK	Phosphofructokinase	Glycolysis/Gluconeogenesis	0.181607	0.183567	0.00196058
TPI	Triose-phosphate isomerase	Glycolysis/Gluconeogenesis	0.181607	0.183567	0.00196058
PGI	Glucose-6-phosphate isomerase	Glycolysis/Gluconeogenesis	0.162548	0.164328	0.00177927
EX_h2o_e	H2O exchange	Extracellular exchange	0.10615	0.107288	0.00113878
H2Ot	H2O transport via diffusion	Transport, Extracellular	0.10615	0.107288	0.00113878
PPC	Phosphoenolpyruvate carboxylase	Anaplerotic reactions	0.108809	0.109778	0.000969316
MDH	Malate dehydrogenase	Citric Acid Cycle	0.0169529	0.0178814	0.000928486
RPE	Ribulose 5-phosphate 3-epimerase	Pentose Phosphate Pathway	0.106371	0.107288	0.000917175
TKT2	Transketolase	Pentose Phosphate Pathway	0.106371	0.107288	0.000917175
G6PDH2r	Glucose 6-phosphate dehydrogenase	Pentose Phosphate Pathway	0.0844321	0.0853327	0.000900597
GND	Phosphogluconate dehydrogenase	Pentose Phosphate Pathway	0.0844321	0.0853327	0.000900597
PGL	6-phosphogluconolactonase	Pentose Phosphate Pathway	0.0844321	0.0853327	0.000900597
FUM	Fumarase	Citric Acid Cycle	0.0156233	0.0165233	0.000900045
TALA	Transaldolase	Pentose Phosphate Pathway	0.0958449	0.0966501	0.000805193
TKT1	Transketolase	Pentose Phosphate Pathway	0.0958449	0.0966501	0.000805193
EX_succ_e	Succinate exchange	Extracellular exchange	0.00376731	0.00452694	0.000759622
FRD7	Fumarate reductase	Oxidative Phosphorylation	0.00376731	0.00452694	0.000759622
SUCCt3	Succinate transport out via proton antiport	Transport, Extracellular	0.00376731	0.00452694	0.000759622
ACALDt	Acetaldehyde reversible transport	Transport, Extracellular	0	0.00067904	0.00067904
ACKr	Acetate kinase	Pyruvate Metabolism	0	0.00067904	0.00067904
ACt2r	Acetate reversible transport via proton symport	Transport, Extracellular	0	0.00067904	0.00067904
EX_ac_e	Acetate exchange	Extracellular exchange	0	0.00067904	0.00067904
EX_acald_e	Acetaldehyde exchange	Extracellular exchange	0	0.00067904	0.00067904
PTAr	Phosphotransacetylase	Pyruvate Metabolism	0	0.00067904	0.00067904
NADTRHD	NAD transhydrogenase	Oxidative Phosphorylation	0.0423269	0.0427795	0.000452668
CO2t	CO2 transporter via diffusion	Transport, Extracellular	0.0514127	0.0518334	0.000420666
EX_co2_e	CO2 exchange	Extracellular exchange	0.0514127	0.0518334	0.000420666
PDH	Pyruvate dehydrogenase	Glycolysis/Gluconeogenesis	0.0322438	0.0325939	0.000350167
ICL	Isocitrate lyase	Anaplerotic reactions	0.011856	0.0119964	0.000140423
MALS	Malate synthase	Anaplerotic reactions	0.011856	0.0119964	0.000140423
SUCDi	Succinate dehydrogenase (irreversible)	Oxidative Phosphorylation	0.011856	0.0119964	0.000140423
GLUDy	Glutamate dehydrogenase (NADP)	Glutamate Metabolism	0.0105263	0.0106383	0.000111982
GLUSy	Glutamate synthase (NADPH)	Glutamate Metabolism	0.0105263	0.0106383	0.000111982
ADK1	Adenylate kinase	Oxidative Phosphorylation	0.00443213	0.00452694	9.48023e-05
PPS	Phosphoenolpyruvate synthase	Glycolysis/Gluconeogenesis	0.00443213	0.00452694	9.48023e-05
PPCK	Phosphoenolpyruvate carboxykinase	Anaplerotic reactions	0.00132964	0.00135808	2.84407e-05
ACONTa	Aconitase (half-reaction A, Citrate hydro-lyase)	Citric Acid Cycle	1	1	0
ACONTb	Aconitase (half-reaction B, Isocitrate hydro-lyase)	Citric Acid Cycle	1	1	0
AKGDH	2-Oxogluterate dehydrogenase	Citric Acid Cycle	0	0	0
AKGt2r	2 oxoglutarate reversible transport via symport	Transport, Extracellular	0	0	0
ATPM	ATP maintenance requirement	Biomass and maintenance functions	0	0	0
BIOMASS_Ecoli_core_w_GAM	Biomass Objective Function with GAM	Biomass and maintenance functions	1	1	0
CS	Citrate synthase	Citric Acid Cycle	1	1	0
ENO	Enolase	Glycolysis/Gluconeogenesis	1	1	0
EX_akg_e	2-Oxoglutarate exchange	Extracellular exchange	0	0	0
EX_fru_e	D-Fructose exchange	Extracellular exchange	0	0	0
EX_fum_e	Fumarate exchange	Extracellular exchange	0	0	0
EX_glc__D_e	D-Glucose exchange	Extracellular exchange	1	1	0
EX_gln__L_e	L-Glutamine exchange	Extracellular exchange	0	0	0
EX_glu__L_e	L-Glutamate exchange	Extracellular exchange	0	0	0
EX_h_e	H+ exchange	Extracellular exchange	1	1	0
EX_mal__L_e	L-Malate exchange	Extracellular exchange	0	0	0
EX_nh4_e	Ammonia exchange	Extracellular exchange	1	1	0
EX_pi_e	Phosphate exchange	Extracellular exchange	1	1	0
EX_pyr_e	Pyruvate exchange	Extracellular exchange	0	0	0
FBP	Fructose-bisphosphatase	Glycolysis/Gluconeogenesis	0	0	0
FORt2	Formate transport in via proton symport	Transport, Extracellular	0	0	0
FRUpts2	Fructose transport via PEP:Pyr PTS (f6p generating)	Transport, Extracellular	0	0	0
FUMt2_2	Fumarate transport via proton symport (2 H)	Transport, Extracellular	0	0	0
GAPD	Glyceraldehyde-3-phosphate dehydrogenase	Glycolysis/Gluconeogenesis	1	1	0
GLCpts	D-glucose transport via PEP:Pyr PTS	Transport, Extracellular	1	1	0
GLNS	Glutamine synthetase	Glutamate Metabolism	1	1	0
GLNabc	L-glutamine transport via ABC system	Transport, Extracellular	0	0	0
GLUN	Glutaminase	Glutamate Metabolism	0	0	0
GLUt2r	L glutamate transport via proton symport reversible	Transport, Extracellular	0	0	0
ICDHyr	Isocitrate dehydrogenase (NADP)	Citric Acid Cycle	1	1	0
LDH_D	D-lactate dehydrogenase	Pyruvate Metabolism	0.000221607	0.000221607	0
MALt2_2	Malate transport via proton symport (2 H)	Transport, Extracellular	0	0	0
ME1	Malic enzyme (NAD)	Anaplerotic reactions	0	0	0
ME2	Malic enzyme (NADP)	Anaplerotic reactions	0	0	0
NH4t	Ammonia reversible transport	Inorganic Ion Transport and Metabolism	1	1	0
PGK	Phosphoglycerate kinase	Glycolysis/Gluconeogenesis	1	1	0
PGM	Phosphoglycerate mutase	Glycolysis/Gluconeogenesis	1	1	0
PIt2r	Phosphate reversible transport via symport	Inorganic Ion Transport and Metabolism	1	1	0
PYRt2	Pyruvate transport in via proton symport	Transport, Extracellular	0	0	0
RPI	Ribose-5-phosphate isomerase	Pentose Phosphate Pathway	1	1	0
SUCCt2_2	Succinate transport via proton symport (2 H)	Transport, Extracellular	0	0	0
SUCOAS	Succinyl-CoA synthetase (ADP-forming)	Citric Acid Cycle	0	0	0
THD2	NAD(P) transhydrogenase	Oxidative Phosphorylation	0	0	0
ATPS4r	ATP synthase (four protons for one ATP)	Oxidative Phosphorylation	0.00509695	0.00497963	-0.000117324
PYK	Pyruvate kinase	Glycolysis/Gluconeogenesis	0.00487535	0.00475328	-0.000122064
D_LACt2	D lactate transport via proton symport	Transport, Extracellular	0.000221607	0	-0.000221607
EX_lac__D_e	D-lactate exchange	Extracellular exchange	0.000221607	0	-0.000221607
